# Supplementary material for: The DNA methylome of DDR genes and benefit from RT or TMZ in IDH mutant low-grade glioma treated in EORTC 22033
Source: Acta Neuropathol. 2018 Jan 24;135(4):601–15. doi: 10.1007/s00401-018-1810-6 (PMC5978935; doi:10.1007/s00401-018-1810-6)
Supplement: Supplementary file 2 — Supplementary material 2 (XLSX 31 kb) [file 401_2018_1810_MOESM2_ESM.xlsx]

## Sheet: tableS2
	Table S2. DNA methylation analyses for the 88 functional DDR CpGs (52 FP, 26 DMP and 10 FDMP).
	ProbeID	EntrezID	CodeID	Symbol	RnaseqID	betaFC.min	betaFC.max	praw.min	praw.max	padj.min	padj.max	probeID	corEM.min	corEM.max	CodeHeat	chr	arm	meanE.min	meanE.max	type
	cg15438497	6596	6596.cg15438497	HLTF	HLTF|6596	1.28406	1.61524	1.61437e-16	5.52062e-15	7.27582e-14	5.85949e-12	cg15438497	-0.0550774	0.00949027		chr3	q	6.1287	6.19048	DMP
	cg19658829	7316	7316.cg19658829	UBC	UBC|7316	3.1019	3.41436	1.6622e-23	6.16518e-15	6.2316e-20	7.70441e-12	cg19658829	-0.307279	-0.254744		chr12	q	10.6015	10.6248	DMP
	cg17495912	8900	8900.cg17495912	CCNA1	CCNA1|8900	2.6124	3.02588	2.03696e-19	6.66761e-14	2.54551e-16	1.4704e-11	cg17495912	-0.041544	-0.0242461		chr13	q	-0.965838	-0.839391	DMP
	cg18433260	79991	79991.cg18433260	OBFC1	OBFC1|79991	2.41126	2.98452	6.73436e-19	1.82328e-13	8.35881e-16	8.45563e-11	cg18433260	-0.363715	-0.297051		chr10	q	3.97012	3.99366	DMP
	cg19888787	7316	7316.cg19888787	UBC	UBC|7316	2.65254	3.05053	2.92612e-19	5.47727e-13	2.74251e-16	3.22252e-10	cg19888787	-0.275982	-0.270676		chr12	q	10.6015	10.6248	DMP
	cg06674793	9894	9894.cg06674793	TELO2	TELO2|9894	1.74467	2.16646	1.11481e-18	4.33194e-11	8.35881e-16	1.4764e-08	cg06674793	-0.156243	-0.0848519		chr16	p	5.54173	5.56001	DMP
	cg15091337	56655	56655.cg15091337	POLE4	POLE4|56655	1.75133	2.14882	1.34247e-17	2.2578e-09	1.67764e-14	3.8475e-07	cg15091337	-0.38258	-0.27808		chr2	p	4.1863	4.25412	DMP
	cg05072848	27127	27127.cg05072848	SMC1B	SMC1B|27127	1.87975	2.73887	8.07032e-16	5.30108e-09	6.05113e-13	7.36065e-07	cg05072848	-0.337111	-0.286541		chr22	q	-3.96087	-3.93191	DMP
	cg20078119	27127	27127.cg20078119	SMC1B	SMC1B|27127	1.96099	2.5528	3.07648e-14	1.90641e-08	7.68916e-12	2.1021e-06	cg20078119	-0.410222	-0.269346		chr22	q	-3.96087	-3.93191	DMP
	cg16474684	6047	6047.cg16474684	RNF4	RNF4|6047	-1.31312	-1.02673	5.86835e-16	2.03085e-08	2.20004e-13	2.17534e-06	cg16474684	0.148145	0.181441		chr4	p	6.17702	6.21863	DMP
	cg13888838	79840	79840.cg13888838	NHEJ1	NHEJ1|79840	1.89628	2.65459	2.98688e-11	3.45706e-08	2.07367e-09	2.94557e-06	cg13888838	0.144803	0.217424		chr2	q	2.76059	2.84409	DMP
	cg14965353	4798	4798.cg14965353	NFRKB	NFRKB|4798	1.39349	1.6255	6.78582e-11	4.04016e-08	5.37068e-09	3.69429e-06	cg14965353	-0.171759	-0.105599		chr11	q	5.18529	5.2258	DMP
	cg04658021	5187	5187.cg04658021	PER1	PER1|5187	1.21211	1.43855	3.75698e-10	1.12519e-07	2.07131e-08	9.5871e-06	cg04658021	-0.151357	0.0695199		chr17	p	6.95027	7.06355	DMP
	cg03780455	27127	27127.cg03780455	SMC1B	SMC1B|27127	2.04143	2.54305	8.7306e-15	2.6892e-07	2.72759e-12	2.1917e-05	cg03780455	-0.341572	-0.282773		chr22	q	-3.96087	-3.93191	DMP
	cg10708955	5187	5187.cg10708955	PER1	PER1|5187	0.938593	1.31586	1.59622e-07	2.49562e-06	5.87641e-06	0.000116951	cg10708955	-0.105346	-0.00917761		chr17	p	6.95027	7.06355	DMP
	cg17593584	79840	79840.cg17593584	NHEJ1	NHEJ1|79840	1.48642	2.4968	9.97543e-12	5.18992e-06	8.31064e-10	0.000213813	cg17593584	0.108789	0.251525		chr2	q	2.76059	2.84409	DMP
	cg09773756	64210	64210.cg09773756	MMS19	MMS19|64210	1.54739	2.52678	1.14881e-17	8.57404e-06	7.17812e-15	0.000401801	cg09773756	0.263081	0.337843		chr10	q	6.09352	6.10017	DMP
	cg14212266	8554	8554.cg14212266	PIAS1	PIAS1|8554	1.69683	1.94511	1.0692e-08	9.05469e-06	4.31014e-07	0.000413976	cg14212266	0.0801155	0.103288		chr15	q	4.02581	4.12934	DMP
	cg11755107	80185	80185.cg11755107	C8orf41	C8orf41|80185	-2.39087	-1.93121	4.25665e-07	1.38407e-05	2.6161e-05	0.000471163	cg11755107	0.118371	0.207106		chr8	p	3.68524	3.76488	DMP
	cg12781778	57492	57492.cg12781778	ARID1B	ARID1B|57492	0.867762	1.31258	1.53401e-09	2.9921e-05	7.3359e-08	0.00101057	cg12781778	0.202882	0.261806		chr6	q	6.34541	6.4234	DMP
	cg05555455	6596	6596.cg05555455	HLTF	HLTF|6596	1.0441	1.33311	1.54377e-11	5.7396e-05	2.226e-09	0.00201101	cg05555455	0.0920595	0.160903		chr3	q	6.1287	6.19048	DMP
	cg06740710	8554	8554.cg06740710	PIAS1	PIAS1|8554	1.67403	2.16314	3.72152e-09	0.00010924	1.70146e-07	0.00338464	cg06740710	0.0897148	0.117499		chr15	q	4.02581	4.12934	DMP
	cg26541003	7465	7465.cg26541003	WEE1	WEE1|7465	1.79544	2.43037	3.1912e-11	0.00020028	4.12546e-09	0.00569014	cg26541003	-0.284825	-0.24928		chr11	p	3.26696	3.47437	DMP
	cg03678609	6596	6596.cg03678609	HLTF	HLTF|6596	0.959263	1.32378	1.47826e-11	0.000310455	2.21681e-09	0.0080826	cg03678609	0.10395	0.12933		chr3	q	6.1287	6.19048	DMP
	cg26009195	994	994.cg26009195	CDC25B	CDC25B|994	-1.93381	-1.08455	2.17322e-15	0.000660869	6.78951e-13	0.0150157	cg26009195	-0.114635	-0.0130211		chr20	p	6.19449	6.25322	DMP
	cg16120811	7465	7465.cg16120811	WEE1	WEE1|7465	1.11566	2.02877	4.37179e-10	0.00126454	4.42969e-08	0.0220712	cg16120811	-0.267783	-0.222465		chr11	p	3.26696	3.47437	DMP
	cg12290764	56655	56655.cg12290764	POLE4	POLE4|56655	1.70476	1.94289	1.02428e-18	1.71623e-11	3.84003e-15	8.04268e-09	cg12290764	-0.458313	-0.354222	POLE4-8	chr2	p	4.1863	4.25412	FDMP
	cg22884516	27127	27127.cg22884516	SMC1B	SMC1B|27127	1.58058	2.08503	1.90838e-19	4.67101e-11	2.54551e-16	1.2581e-08	cg22884516	-0.447336	-0.430318	SMC1B-62	chr22	q	-3.96087	-3.93191	FDMP
	cg20919922	56655	56655.cg20919922	POLE4	POLE4|56655	2.65911	2.89336	2.07438e-17	3.90454e-11	1.55537e-14	1.46381e-08	cg20919922	-0.457091	-0.398939	POLE4-11	chr2	p	4.1863	4.25412	FDMP
	cg02058002	56655	56655.cg02058002	POLE4	POLE4|56655	1.72403	1.93084	4.7692e-17	8.37423e-10	2.55425e-14	1.74417e-07	cg02058002	-0.461324	-0.331188	POLE4-9	chr2	p	4.1863	4.25412	FDMP
	cg00117651	27127	27127.cg00117651	SMC1B	SMC1B|27127	2.1027	2.59129	3.83516e-14	1.27009e-09	5.99084e-12	2.50608e-07	cg00117651	-0.452512	-0.372047	SMC1B-61	chr22	q	-3.96087	-3.93191	FDMP
	cg12696259	56655	56655.cg12696259	POLE4	POLE4|56655	1.91702	2.59004	6.28147e-16	1.4923e-09	1.81148e-13	2.66412e-07	cg12696259	-0.469565	-0.434918	POLE4-12	chr2	p	4.1863	4.25412	FDMP
	cg02307033	56655	56655.cg02307033	POLE4	POLE4|56655	1.86947	2.00869	6.86668e-16	3.63974e-09	2.34029e-13	5.58191e-07	cg02307033	-0.445008	-0.349793	POLE4-10	chr2	p	4.1863	4.25412	FDMP
	cg13906968	9961	9961.cg13906968	MVP	MVP|9961	-1.56363	-1.30887	3.01454e-17	1.05386e-08	1.88358e-14	1.36239e-06	cg13906968	-0.403419	-0.374047	MVP-45	chr16	p	5.79337	5.81821	FDMP
	cg12981137	4255	4255.cg12981137	MGMT	MGMT|4255	1.08935	1.89141	4.72816e-11	1.74971e-05	6.11236e-09	0.000560654	cg12981137	-0.489771	-0.444508	MGMT-25	chr10	q	1.88489	2.029	FDMP
	cg12434587	4255	4255.cg12434587	MGMT	MGMT|4255	1.41833	1.63569	6.38711e-07	0.000706308	1.73517e-05	0.0155762	cg12434587	-0.481139	-0.341198	MGMT-23	chr10	q	1.88489	2.029	FDMP
	cg13910983	6118	6118.cg13910983	RPA2	RPA2|6118	0.312074	0.461189	8.44643e-11	5.07278e-07	2.63881e-08	2.35653e-05	cg13910983	-0.390104	-0.348841	RPA2-2	chr1	p	5.84656	5.89142	FP
	cg13690354	56655	56655.cg13690354	POLE4	POLE4|56655	1.3113	1.78349	2.58069e-17	2.67909e-06	1.20937e-14	0.000147704	cg13690354	-0.497656	-0.420127	POLE4-13	chr2	p	4.1863	4.25412	FP
	cg23957188	10286	10286.cg23957188	BCAS2	BCAS2|10286	0.408278	0.616903	1.02745e-08	4.26589e-06	1.36239e-06	0.000164874	cg23957188	-0.342398	-0.333819	BCAS2-6	chr1	p	4.99488	5.02316	FP
	cg02802904	4255	4255.cg02802904	MGMT	MGMT|4255	1.55711	2.55433	1.70588e-17	5.51235e-06	9.13619e-15	0.000275544	cg02802904	-0.380056	-0.361322	MGMT-24	chr10	q	1.88489	2.029	FP
	cg19921170	10286	10286.cg19921170	BCAS2	BCAS2|10286	0.320656	0.527018	2.36942e-11	7.45767e-06	3.17249e-09	0.000299541	cg19921170	-0.450647	-0.374884	BCAS2-5	chr1	p	4.99488	5.02316	FP
	cg19234509	10286	10286.cg19234509	BCAS2	BCAS2|10286	0.270303	0.487146	2.75572e-19	1.63286e-05	5.1656e-16	0.000588616	cg19234509	-0.491165	-0.490133	BCAS2-4	chr1	p	4.99488	5.02316	FP
	cg06481786	201299	201299.cg06481786	RDM1	RDM1|201299	0.613062	1.03506	1.66263e-05	0.000316515	0.000537346	0.00696144	cg06481786	-0.572699	-0.455676	RDM1-55	chr17	q	-3.81248	-3.69028	FP
	cg14854718	2475	2475.cg14854718	MTOR	MTOR|2475	0.313588	0.666177	7.29276e-13	0.00122906	8.04134e-11	0.0182144	cg14854718	-0.386479	-0.370146	MTOR-1	chr1	p	6.32912	6.44322	FP
	cg25294646	79991	79991.cg25294646	OBFC1	OBFC1|79991	0.767944	1.50058	1.1549e-11	0.00176215	9.21215e-10	0.0333651	cg25294646	-0.440916	-0.398527	OBFC1-28	chr10	q	3.97012	3.99366	FP
	cg02583736	10286	10286.cg02583736	BCAS2	BCAS2|10286	0.2398	0.630845	1.34193e-11	0.004581	1.0481e-09	0.0383352	cg02583736	-0.40237	-0.322223	BCAS2-7	chr1	p	4.99488	5.02316	FP
	cg25785679	10856	10856.cg25785679	RUVBL2	RUVBL2|10856	0.146829	0.26753	6.24696e-07	0.0062202	1.70948e-05	0.0455664	cg25785679	-0.371586	-0.309667	RUVBL2-56	chr19	q	6.15404	6.18226	FP
	cg23539381	5438	5438.cg23539381	POLR2I	POLR2I|5438	0.184232	0.606178	7.90227e-16	0.0139424	2.11611e-13	0.071603	cg23539381	-0.391343	-0.388381	POLR2I-57	chr19	q	4.71909	4.74587	FP
	cg00618725	4255	4255.cg00618725	MGMT	MGMT|4255	0.633975	1.332	1.32756e-07	0.00763844	5.04675e-06	0.0892103	cg00618725	-0.454507	-0.452635	MGMT-22	chr10	q	1.88489	2.029	FP
	cg03817911	493861	493861.cg03817911	EID3	EID3|493861	0.529468	1.36747	1.68449e-08	0.00834675	6.57828e-07	0.112706	cg03817911	-0.77092	-0.748642	EID3-36	chr12	q	-1.17024	-0.936527	FP
	cg07550334	27030	27030.cg07550334	MLH3	MLH3|27030	0.636429	1.25535	8.0651e-05	0.0289162	0.00143981	0.122936	cg07550334	-0.709948	-0.672441	MLH3-44	chr14	q	4.14564	4.17565	FP
	cg20923245	493861	493861.cg20923245	EID3	EID3|493861	0.403278	1.13665	9.29025e-07	0.0371374	2.47015e-05	0.184708	cg20923245	-0.784989	-0.742894	EID3-37	chr12	q	-1.17024	-0.936527	FP
	cg10572274	493861	493861.cg10572274	EID3	EID3|493861	0.436724	0.781989	1.00131e-07	0.0272468	3.41266e-06	0.278333	cg10572274	-0.775662	-0.746216	EID3-35	chr12	q	-1.17024	-0.936527	FP
	cg23407670	27030	27030.cg23407670	MLH3	MLH3|27030	0.909423	1.32285	0.000265198	0.0270573	0.0058142	0.278333	cg23407670	-0.716093	-0.706459	MLH3-43	chr14	q	4.14564	4.17565	FP
	cg05778415	56655	56655.cg05778415	POLE4	POLE4|56655	0.513764	1.10156	1.90422e-12	0.0293428	1.80136e-10	0.288751	cg05778415	-0.402261	-0.40107	POLE4-14	chr2	p	4.1863	4.25412	FP
	cg01573732	1643	1643.cg01573732	DDB2	DDB2|1643	0.523171	1.00566	1.37342e-07	0.0371931	4.36352e-06	0.32655	cg01573732	-0.716091	-0.696344	DDB2-31	chr11	p	2.64824	2.71948	FP
	cg12571423	8900	8900.cg12571423	CCNA1	CCNA1|8900	0.346214	0.630551	2.49745e-06	0.0415654	6.07982e-05	0.353353	cg12571423	-0.410489	-0.371828	CCNA1-38	chr13	q	-0.965838	-0.839391	FP
	cg01677148	1643	1643.cg01677148	DDB2	DDB2|1643	0.413598	0.566205	0.0116391	0.0594583	0.0642634	0.376536	cg01677148	-0.411	-0.309653	DDB2-29	chr11	p	2.64824	2.71948	FP
	cg08434171	7314	7314.cg08434171	UBB	UBB|7314	-0.96869	-0.287206	0.00222952	0.2705	0.0334338	0.440512	cg08434171	-0.745648	-0.731979	UBB-52	chr17	p	9.21954	9.3275	FP
	cg03571548	7515	7515.cg03571548	XRCC1	XRCC1|7515	0.109827	0.67744	1.92196e-12	0.298304	1.80136e-10	0.4441	cg03571548	-0.427157	-0.39287	XRCC1-58	chr19	q	5.06633	5.10685	FP
	cg14564692	201299	201299.cg14564692	RDM1	RDM1|201299	1.00698	1.69892	5.06992e-05	0.0639422	0.00143993	0.454875	cg14564692	-0.470317	-0.441957	RDM1-54	chr17	q	-3.81248	-3.69028	FP
	cg14189304	1643	1643.cg14189304	DDB2	DDB2|1643	0.325379	0.694419	1.01774e-06	0.0803531	2.68699e-05	0.503752	cg14189304	-0.753472	-0.729547	DDB2-32	chr11	p	2.64824	2.71948	FP
	cg12792894	10286	10286.cg12792894	BCAS2	BCAS2|10286	0.131245	0.707066	2.00991e-08	0.367217	7.53517e-07	0.508799	cg12792894	-0.354087	-0.337758	BCAS2-3	chr1	p	4.99488	5.02316	FP
	cg14194875	4255	4255.cg14194875	MGMT	MGMT|4255	0.563144	1.21258	1.15243e-07	0.0995283	8.30856e-06	0.557745	cg14194875	-0.519672	-0.467066	MGMT-21	chr10	q	1.88489	2.029	FP
	cg16574065	201299	201299.cg16574065	RDM1	RDM1|201299	0.299767	0.82249	9.04714e-05	0.171722	0.0023554	0.584801	cg16574065	-0.54106	-0.53252	RDM1-53	chr17	q	-3.81248	-3.69028	FP
	cg24482053	27030	27030.cg24482053	MLH3	MLH3|27030	0.430498	1.16639	0.000162695	0.154792	0.003885	0.634614	cg24482053	-0.708598	-0.626861	MLH3-42	chr14	q	4.14564	4.17565	FP
	cg24183261	2138	2138.cg24183261	EYA1	EYA1|2138	-0.239277	-0.141561	0.0101123	0.194168	0.109374	0.697273	cg24183261	-0.524961	-0.442268	EYA1-19	chr8	q	4.77174	4.79101	FP
	cg05361542	27030	27030.cg05361542	MLH3	MLH3|27030	0.323653	1.12541	0.000382552	0.291183	0.00783708	0.722486	cg05361542	-0.708287	-0.66518	MLH3-41	chr14	q	4.14564	4.17565	FP
	cg04355037	79991	79991.cg04355037	OBFC1	OBFC1|79991	0.132914	0.331667	0.000385389	0.229076	0.00785231	0.730278	cg04355037	-0.342045	-0.322296	OBFC1-27	chr10	q	3.97012	3.99366	FP
	cg01857475	493861	493861.cg01857475	EID3	EID3|493861	0.482817	1.35901	5.16653e-07	0.224185	1.45634e-05	0.730278	cg01857475	-0.74448	-0.729978	EID3-34	chr12	q	-1.17024	-0.936527	FP
	cg26408937	1643	1643.cg26408937	DDB2	DDB2|1643	0.247333	0.554339	0.0115423	0.245618	0.0821895	0.73842	cg26408937	-0.589004	-0.509227	DDB2-30	chr11	p	2.64824	2.71948	FP
	cg04713951	11144	11144.cg04713951	DMC1	DMC1|11144	0.303149	0.685025	0.00826344	0.281284	0.0537841	0.769018	cg04713951	-0.446689	-0.441188	DMC1-60	chr22	q	-3.37563	-3.25795	FP
	cg17376957	7314	7314.cg17376957	UBB	UBB|7314	-0.875443	0.229652	0.0258645	0.604288	0.217901	0.808521	cg17376957	-0.729079	-0.717288	UBB-51	chr17	p	9.21954	9.3275	FP
	cg01870865	84126	84126.cg01870865	ATRIP	ATRIP|84126	-0.306501	-0.0586975	0.00528836	0.491617	0.0416514	0.834557	cg01870865	-0.387034	-0.304266	ATRIP-15	chr3	p	3.3586	3.38789	FP
	cg01286555	7314	7314.cg01286555	UBB	UBB|7314	-0.325554	0.794126	0.00225569	0.545908	0.0236825	0.834557	cg01286555	-0.671953	-0.57756	UBB-48	chr17	p	9.21954	9.3275	FP
	cg03330747	1017	1017.cg03330747	CDK2	CDK2|1017	-0.225769	1.12922	9.03016e-05	0.487019	0.00157461	0.854515	cg03330747	-0.368277	-0.361358	CDK2-33	chr12	q	3.41895	3.51844	FP
	cg01867433	11144	11144.cg01867433	DMC1	DMC1|11144	0.21757	0.835713	0.00599605	0.416415	0.0446902	0.858043	cg01867433	-0.46984	-0.457893	DMC1-59	chr22	q	-3.37563	-3.25795	FP
	cg14349843	7314	7314.cg14349843	UBB	UBB|7314	-0.229638	0.319593	0.0876926	0.498745	0.297251	0.87664	cg14349843	-0.589777	-0.551313	UBB-46	chr17	p	9.21954	9.3275	FP
	cg09523472	5885	5885.cg09523472	RAD21	RAD21|5885	-0.234892	0.191573	0.132467	0.524676	0.363221	0.884125	cg09523472	-0.356669	-0.310548	RAD21-20	chr8	q	8.15803	8.19044	FP
	cg05090851	7314	7314.cg05090851	UBB	UBB|7314	-0.140348	0.261875	0.143639	0.642631	0.281497	0.90507	cg05090851	-0.693921	-0.598052	UBB-47	chr17	p	9.21954	9.3275	FP
	cg02941816	4255	4255.cg02941816	MGMT	MGMT|4255	0.105939	0.634448	0.0132517	0.617114	0.0695805	0.921479	cg02941816	-0.338392	-0.327255	MGMT-26	chr10	q	1.88489	2.029	FP
	cg01575392	8467	8467.cg01575392	SMARCA5	SMARCA5|8467	-0.0264117	0.189967	0.0110011	0.918579	0.0802393	0.947161	cg01575392	-0.323332	-0.306667	SMARCA5-18	chr4	q	6.95561	7.07819	FP
	cg25007351	10051	10051.cg25007351	SMC4	SMC4|10051	-0.468531	0.313665	0.210825	0.738932	0.574036	0.950604	cg25007351	-0.384086	-0.332942	SMC4-17	chr3	q	3.98852	4.13559	FP
	cg01188068	27030	27030.cg01188068	MLH3	MLH3|27030	-0.0184065	0.780505	0.0158355	0.954166	0.153102	0.96811	cg01188068	-0.642182	-0.557597	MLH3-40	chr14	q	4.14564	4.17565	FP
	cg09304272	27030	27030.cg09304272	MLH3	MLH3|27030	-0.292859	0.43694	0.105068	0.896799	0.440043	0.976959	cg09304272	-0.502853	-0.38458	MLH3-39	chr14	q	4.14564	4.17565	FP
	cg24668364	7314	7314.cg24668364	UBB	UBB|7314	-0.495011	0.696201	0.0455177	0.909585	0.203214	0.980812	cg24668364	-0.756425	-0.659864	UBB-49	chr17	p	9.21954	9.3275	FP
	cg21710313	10051	10051.cg21710313	SMC4	SMC4|10051	-0.140478	0.420292	0.153339	0.961689	0.406265	0.995409	cg21710313	-0.473249	-0.432873	SMC4-16	chr3	q	3.98852	4.13559	FP
	cg25745651	7314	7314.cg25745651	UBB	UBB|7314	-0.206631	0.957432	0.00461076	0.992595	0.0426761	0.997809	cg25745651	-0.675622	-0.542947	UBB-50	chr17	p	9.21954	9.3275	FP

## Sheet: description
Description of the variables
Variables	Description
ProbeID	probe identifiant
EntrezID	Entrez identifiant
CodeID	combination of ProbeID and EntrezID
Symbol	Symbol gene names
RnaseqID	combination of EntrezID and Symbol
betaFC.min	minimal fold change for beta values observed in the four datasets
betaFC.max	maximal fold change for beta values observed in the four datasets
praw.min	minimal p-value observed in the four datasets
praw.max	maximal p-value observed in the four datasets
padj.min	minimal adjusted p-value observed in the four datasets (fdr correction)
padj.max	maximal adjusted p-value observed in the four datasets (fdr correction)
corEM.min	minimal Pearson's correlation between Expression and DNA methylation observed in TCGA 1 and TCGA2 datasets
corEM.max	maximal Pearson's correlation between Expression and DNA methylation observed in TCGA 1 and TCGA2 datasets
CodeHeat	code used in the heatmap representation (Figure 1)
meanE.min	minimal mean for expression observed in TCGA 1 and TCGA2 datasets
meanE.max	maximal mean for expression observed in TCGA 1 and TCGA2 datasets
chr	chromosome
arm	chromosome arm
type	DMP: Differentially Methylated Position between codeleted and non-codeleted group ; FP: Functional Position; FDMP: Functional Differentially Methylated Position
