# Supplementary material for: The DNA methylome of DDR genes and benefit from RT or TMZ in IDH mutant low-grade glioma treated in EORTC 22033
Source: Acta Neuropathol. 2018 Jan 24;135(4):601–15. doi: 10.1007/s00401-018-1810-6 (PMC5978935; doi:10.1007/s00401-018-1810-6)
Supplement: Supplementary file 4 — Supplementary material 4 (XLSX 41 kb) [file 401_2018_1810_MOESM4_ESM.xlsx]

## Sheet: TRT_CPG
	Table S4. Progression-free survival analyses related to 62 functional DDR CpGs with Treatment and CpG as covariables.
	ProbeID	LRpvalue	coef.CPG	coef.Trt	coef.TrTxCPG	sd.CPG	sd.Trt	sd.TrTxCPG	pvalue.CPG	pvalue.Trt	pvalue.TrTxCPG	ProbeID	EntrezID	Symbol	CodeHeat	chrom	name	padj
1	cg25007351	0.00599191	-0.316308	-0.267623	0.373939	0.0975813	0.275815	0.146608	0.0011891	0.331899	0.0107536	cg25007351	10051	SMC4	SMC4-17	chr3	q25.33	0.666722
2	cg09523472	0.0818414	-0.111236	-0.155858	0.726894	0.19356	0.269463	0.338135	0.565503	0.562992	0.0315776	cg09523472	5885	RAD21	RAD21-20	chr8	q24.11	1
3	cg12981137	0.0492041	0.0278314	-0.1278	-0.294395	0.0875146	0.267485	0.138236	0.750469	0.632804	0.0331997	cg12981137	4255	MGMT	MGMT-25	chr10	q26.3	1
4	cg12434587	0.116014	0.0813976	-0.178046	-0.239046	0.0852525	0.269929	0.116908	0.339688	0.509508	0.0408802	cg12434587	4255	MGMT	MGMT-23	chr10	q26.3	1
5	cg24482053	0.0376224	-0.226351	-0.432359	0.263459	0.0853256	0.272602	0.129976	0.00798297	0.112729	0.0426636	cg24482053	27030	MLH3	MLH3-42	chr14	q24.3	1
6	cg01188068	0.0886283	-0.194556	-0.304116	0.242892	0.0843072	0.268024	0.11996	0.0210155	0.256519	0.0428909	cg01188068	27030	MLH3	MLH3-40	chr14	q24.3	1
7	cg05361542	0.112695	-0.194269	-0.4884	0.273276	0.0949275	0.283734	0.136277	0.0407075	0.0851915	0.0449309	cg05361542	27030	MLH3	MLH3-41	chr14	q24.3	1
8	cg01575392	0.142783	-0.754549	-0.311535	1.09768	0.315562	0.279469	0.566387	0.0167966	0.264963	0.0526178	cg01575392	8467	SMARCA5	SMARCA5-18	chr4	q31.21	1
9	cg01870865	0.14278	-0.73528	-0.31858	0.860781	0.356159	0.271531	0.471894	0.038973	0.240687	0.0681372	cg01870865	84126	ATRIP	ATRIP-15	chr3	p21.31	1
10	cg04355037	0.0467084	0.859894	-0.165336	-0.826618	0.258524	0.27942	0.471924	0.000880497	0.554044	0.0798438	cg04355037	79991	OBFC1	OBFC1-27	chr10	q24.33	1
11	cg14854718	0.0726905	-0.040664	-0.0672118	-0.793862	0.326419	0.272472	0.453922	0.900859	0.805161	0.0803092	cg14854718	2475	MTOR	MTOR-1	chr1	p36.22	1
12	cg02802904	0.277647	0.125846	-0.0522187	-0.230191	0.0949456	0.293333	0.135574	0.185021	0.858709	0.0895269	cg02802904	4255	MGMT	MGMT-24	chr10	q26.3	1
13	cg21710313	0.00494058	-0.341538	-0.339843	0.234027	0.108106	0.271181	0.156691	0.00158153	0.210135	0.13529	cg21710313	10051	SMC4	SMC4-16	chr3	q25.33	1
14	cg09304272	0.109916	-0.196328	-0.166819	0.194534	0.0845797	0.28471	0.132339	0.0202749	0.557925	0.14157	cg09304272	27030	MLH3	MLH3-39	chr14	q24.3	1
15	cg19921170	0.432864	0.353356	-0.0430271	-0.771064	0.414484	0.306039	0.576653	0.393925	0.888191	0.181178	cg19921170	10286	BCAS2	BCAS2-5	chr1	p13.2	1
16	cg14564692	0.441394	-0.0699376	-0.295566	0.136124	0.0729795	0.267178	0.102006	0.337902	0.268618	0.18205	cg14564692	201299	RDM1	RDM1-54	chr17	q12	1
17	cg08434171	0.110068	-0.223071	-0.2409	0.194324	0.0994087	0.271778	0.149079	0.0248336	0.375411	0.192404	cg08434171	7314	UBB	UBB-52	chr17	p11.2	1
18	cg23407670	0.152281	-0.18391	-0.495449	0.16764	0.0939727	0.309995	0.130958	0.0503408	0.109988	0.200509	cg23407670	27030	MLH3	MLH3-43	chr14	q24.3	1
19	cg07550334	0.090065	-0.251065	-0.498177	0.200474	0.119218	0.299764	0.157013	0.0352098	0.0965341	0.201673	cg07550334	27030	MLH3	MLH3-44	chr14	q24.3	1
20	cg03330747	0.3286	0.156966	-0.191396	-0.191605	0.0997527	0.272996	0.153642	0.115591	0.483244	0.212367	cg03330747	1017	CDK2	CDK2-33	chr12	q13.2	1
21	cg14194875	0.477958	0.11437	-0.263693	-0.190807	0.121158	0.267609	0.153858	0.345182	0.324444	0.214918	cg14194875	4255	MGMT	MGMT-21	chr10	q26.3	1
22	cg13906968	0.274256	-0.00222913	-0.00797352	0.302547	0.171076	0.297951	0.244208	0.989604	0.97865	0.215385	cg13906968	9961	MVP	MVP-45	chr16	p11.2	1
23	cg23957188	0.196105	-0.078302	0.0429433	-0.579398	0.326058	0.303841	0.476246	0.810216	0.887606	0.223759	cg23957188	10286	BCAS2	BCAS2-6	chr1	p13.2	1
24	cg14189304	0.196421	-0.0342694	-0.137188	-0.358227	0.233973	0.266364	0.311569	0.883552	0.606525	0.250246	cg14189304	1643	DDB2	DDB2-32	chr11	p11.2	1
25	cg04713951	0.380364	0.140631	-0.243489	-0.154466	0.0972906	0.268521	0.13561	0.148326	0.364524	0.254686	cg04713951	11144	DMC1	DMC1-60	chr22	q13.1	1
26	cg06481786	0.428499	-0.20469	-0.311536	0.225177	0.1478	0.269181	0.198075	0.16608	0.24713	0.255609	cg06481786	201299	RDM1	RDM1-55	chr17	q12	1
27	cg26408937	0.368112	0.179412	-0.254671	-0.168986	0.119509	0.268863	0.161395	0.133292	0.34353	0.295085	cg26408937	1643	DDB2	DDB2-30	chr11	p11.2	1
28	cg00117651	0.566093	0.0412543	-0.154096	-0.120511	0.0811287	0.279529	0.118088	0.6111	0.58145	0.30748	cg00117651	27127	SMC1B	SMC1B-61	chr22	q13.31	1
29	cg17376957	0.0616878	-0.186604	-0.407363	0.121154	0.0816869	0.27325	0.119047	0.0223489	0.136012	0.30882	cg17376957	7314	UBB	UBB-51	chr17	p11.2	1
30	cg02941816	0.211779	-0.0546102	-0.312698	-0.170765	0.122536	0.273153	0.174277	0.655837	0.252303	0.32716	cg02941816	4255	MGMT	MGMT-26	chr10	q26.3	1
31	cg19234509	0.466329	0.115597	-0.195906	-0.995776	0.751746	0.27638	1.0181	0.87779	0.47843	0.32804	cg19234509	10286	BCAS2	BCAS2-4	chr1	p13.2	1
32	cg23539381	0.122431	-0.734981	-0.342338	0.520533	0.341334	0.276734	0.534766	0.0312985	0.216063	0.330363	cg23539381	5438	POLR2I	POLR2I-57	chr19	q13.12	1
33	cg16574065	0.554139	-0.14643	-0.251219	0.165556	0.135886	0.266652	0.182157	0.281214	0.34613	0.363421	cg16574065	201299	RDM1	RDM1-53	chr17	q12	1
34	cg00618725	0.167855	-0.0429407	-0.229172	-0.155593	0.14937	0.268851	0.17785	0.773746	0.393984	0.381654	cg00618725	4255	MGMT	MGMT-22	chr10	q26.3	1
35	cg01573732	0.512578	-0.0116785	-0.109645	-0.160051	0.12059	0.293072	0.18896	0.92285	0.708314	0.396989	cg01573732	1643	DDB2	DDB2-31	chr11	p11.2	1
36	cg05778415	0.721622	-0.1254	-0.286449	0.14551	0.208915	0.274793	0.259161	0.548345	0.297217	0.574482	cg05778415	56655	POLE4	POLE4-14	chr2	p12	1
37	cg01867433	0.549889	0.0995139	-0.253165	-0.0660078	0.0980159	0.269897	0.137426	0.309971	0.348242	0.631003	cg01867433	11144	DMC1	DMC1-59	chr22	q13.1	1
38	cg24668364	0.153546	-0.173433	-0.417843	0.0762965	0.0970629	0.290046	0.16065	0.0739682	0.149695	0.634841	cg24668364	7314	UBB	UBB-49	chr17	p11.2	1
39	cg25745651	0.13243	-0.168926	-0.382264	0.0642427	0.0936849	0.271073	0.146236	0.071368	0.158483	0.660438	cg25745651	7314	UBB	UBB-50	chr17	p11.2	1
40	cg24183261	0.477792	0.326915	-0.278548	-0.182606	0.255442	0.280987	0.428645	0.200614	0.321529	0.670102	cg24183261	2138	EYA1	EYA1-19	chr8	q13.3	1
41	cg01857475	0.487626	-0.112499	-0.215311	0.0558503	0.104402	0.273954	0.140301	0.28123	0.431904	0.690576	cg01857475	493861	EID3	EID3-34	chr12	q23.3	1
42	cg03571548	0.104776	-0.562256	-0.233104	0.158471	0.285016	0.266392	0.421981	0.0485282	0.381552	0.707259	cg03571548	7515	XRCC1	XRCC1-58	chr19	q13.31	1
43	cg02583736	0.176449	-0.416187	-0.150215	-0.178004	0.342569	0.282416	0.494716	0.224404	0.594802	0.718989	cg02583736	10286	BCAS2	BCAS2-7	chr1	p13.2	1
44	cg25785679	0.277	-0.637058	-0.166201	-0.326578	0.660399	0.27865	0.953731	0.334716	0.550872	0.732034	cg25785679	10856	RUVBL2	RUVBL2-56	chr19	q13.33	1
45	cg10572274	0.717286	-0.0198351	-0.224871	-0.0805874	0.17556	0.269454	0.235667	0.910045	0.403975	0.732385	cg10572274	493861	EID3	EID3-35	chr12	q23.3	1
46	cg12290764	0.55858	-0.0624018	-0.206398	-0.0626467	0.131059	0.28466	0.183306	0.633977	0.468411	0.732532	cg12290764	56655	POLE4	POLE4-8	chr2	p12	1
47	cg05090851	0.124535	-0.32444	-0.388812	0.0942981	0.197259	0.276626	0.280435	0.100024	0.159858	0.736678	cg05090851	7314	UBB	UBB-47	chr17	p11.2	1
48	cg25294646	0.467667	0.183858	-0.255111	-0.0742695	0.154327	0.307349	0.227237	0.233514	0.406517	0.743791	cg25294646	79991	OBFC1	OBFC1-28	chr10	q24.33	1
49	cg01286555	0.0937186	-0.209676	-0.322491	-0.077683	0.12397	0.270243	0.242727	0.0907714	0.232738	0.748936	cg01286555	7314	UBB	UBB-48	chr17	p11.2	1
50	cg03817911	0.515005	-0.0658661	-0.176654	-0.0588076	0.15831	0.275353	0.196767	0.677367	0.521164	0.76504	cg03817911	493861	EID3	EID3-36	chr12	q23.3	1
51	cg22884516	0.721572	-0.022077	-0.237078	-0.0434859	0.113145	0.265952	0.154868	0.845298	0.372697	0.778869	cg22884516	27127	SMC1B	SMC1B-62	chr22	q13.31	1
52	cg02307033	0.409903	-0.0934775	-0.212645	-0.0316554	0.0956233	0.276553	0.151267	0.328292	0.441945	0.834238	cg02307033	56655	POLE4	POLE4-10	chr2	p12	1
53	cg20923245	0.475088	-0.156003	-0.203141	0.0430536	0.179058	0.288476	0.219619	0.383622	0.481316	0.844581	cg20923245	493861	EID3	EID3-37	chr12	q23.3	1
54	cg01677148	0.675856	0.0925858	-0.228831	-0.0392863	0.133019	0.270125	0.200724	0.486406	0.396922	0.844827	cg01677148	1643	DDB2	DDB2-29	chr11	p11.2	1
55	cg20919922	0.388145	-0.0889836	-0.259793	0.0159744	0.0781057	0.277573	0.110867	0.25459	0.349302	0.885432	cg20919922	56655	POLE4	POLE4-11	chr2	p12	1
56	cg02058002	0.641186	-0.0653117	-0.243463	-0.0169824	0.115113	0.287034	0.167779	0.570463	0.396325	0.919377	cg02058002	56655	POLE4	POLE4-9	chr2	p12	1
57	cg13910983	0.235385	-0.627891	-0.117411	-0.0558623	0.623206	0.31082	0.760863	0.313686	0.705618	0.941472	cg13910983	6118	RPA2	RPA2-2	chr1	p35.3	1
58	cg12571423	0.817327	-0.0120634	-0.257847	0.0195682	0.254419	0.269682	0.334148	0.962182	0.339013	0.953301	cg12571423	8900	CCNA1	CCNA1-38	chr13	q13.3	1
59	cg12696259	0.808354	0.0167801	-0.25194	-0.00693037	0.0997848	0.282723	0.129776	0.866455	0.372866	0.957411	cg12696259	56655	POLE4	POLE4-12	chr2	p12	1
60	cg13690354	0.680889	-0.0811332	-0.273536	0.0101528	0.14385	0.287306	0.210198	0.572745	0.341061	0.961476	cg13690354	56655	POLE4	POLE4-13	chr2	p12	1
61	cg14349843	0.226855	-0.25436	-0.305727	0.0114847	0.189078	0.270339	0.294829	0.178539	0.258096	0.968927	cg14349843	7314	UBB	UBB-46	chr17	p11.2	1
62	cg12792894	0.502705	-0.171794	-0.265629	0.00930632	0.24196	0.266393	0.290975	0.477697	0.3187	0.974485	cg12792894	10286	BCAS2	BCAS2-3	chr1	p13.2	1

## Sheet: TRT_CPG_CODEL
	Table S4. Progression-free survival analyses related to 62 functional DDR CpGs with codeletion, Treatment and CpG as covariables.
	ProbeID	LRpvalue	coef.CODEL	coef.CPG	coef.Trt	coef.TrTxCPG	sd.CODEL	sd.CPG	sd.Trt	sd.TrTxCPG	pvalue.CODEL	pvalue.CPG	pvalue.Trt	pvalue.TrTxCPG	ProbeID	EntrezID	Symbol	CodeHeat	chrom	name	padj
	cg25007351	0.00407487	-0.49635	-0.335244	-0.183246	0.382221	0.301616	0.097512	0.279499	0.145699	0.0998394	0.000586085	0.512066	0.00870677	cg25007351	10051	SMC4	SMC4-17	chr3	q25.33	0.53982
	cg12434587	0.12437	-0.348231	0.103977	-0.112351	-0.249222	0.309236	0.0864852	0.275154	0.117971	0.260123	0.229264	0.683037	0.0346379	cg12434587	4255	MGMT	MGMT-23	chr10	q26.3	1
	cg24482053	0.0381194	-0.386666	-0.228489	-0.351958	0.269695	0.30414	0.085355	0.278161	0.130139	0.203607	0.00743012	0.205762	0.0382312	cg24482053	27030	MLH3	MLH3-42	chr14	q24.3	1
	cg12981137	0.0846788	-0.185885	0.0394305	-0.0990971	-0.286136	0.319239	0.0890854	0.271677	0.138202	0.560381	0.658045	0.71529	0.0384131	cg12981137	4255	MGMT	MGMT-25	chr10	q26.3	1
	cg01188068	0.0819065	-0.392854	-0.196751	-0.219467	0.249116	0.304019	0.0839221	0.274213	0.120333	0.196287	0.019055	0.423506	0.038432	cg01188068	27030	MLH3	MLH3-40	chr14	q24.3	1
	cg05361542	0.101089	-0.394786	-0.199529	-0.410711	0.282367	0.303542	0.0958122	0.288366	0.136984	0.193395	0.0372968	0.154368	0.0392731	cg05361542	27030	MLH3	MLH3-41	chr14	q24.3	1
	cg09523472	0.130313	-0.196367	-0.123006	-0.123111	0.685308	0.313841	0.198372	0.274429	0.344709	0.531518	0.535208	0.653715	0.0468032	cg09523472	5885	RAD21	RAD21-20	chr8	q24.11	1
	cg02802904	0.204879	-0.446239	0.164537	0.0354188	-0.236349	0.31626	0.0938119	0.295895	0.130803	0.158248	0.0794469	0.90472	0.0707772	cg02802904	4255	MGMT	MGMT-24	chr10	q26.3	1
	cg14854718	0.123534	-0.176224	0.0374312	-0.0372206	-0.81703	0.341955	0.363863	0.278098	0.463849	0.606313	0.918065	0.893529	0.0781682	cg14854718	2475	MTOR	MTOR-1	chr1	p36.22	1
	cg01575392	0.171062	-0.299128	-0.725751	-0.232605	0.994897	0.308688	0.319966	0.288891	0.568983	0.332531	0.0233163	0.420726	0.080368	cg01575392	8467	SMARCA5	SMARCA5-18	chr4	q31.21	1
	cg21710313	0.00480974	-0.428181	-0.351859	-0.260614	0.267205	0.304249	0.10771	0.275364	0.154624	0.159328	0.00108797	0.343927	0.0839698	cg21710313	10051	SMC4	SMC4-16	chr3	q25.33	1
	cg04355037	0.049467	-0.368299	0.859237	-0.0896632	-0.806864	0.30282	0.257253	0.284915	0.470472	0.223897	0.000837649	0.752988	0.0863434	cg04355037	79991	OBFC1	OBFC1-27	chr10	q24.33	1
	cg09304272	0.0797679	-0.449936	-0.208173	-0.0637163	0.221403	0.304257	0.0832559	0.290906	0.133131	0.139193	0.0124054	0.826629	0.0963027	cg09304272	27030	MLH3	MLH3-39	chr14	q24.3	1
	cg01870865	0.166688	-0.308528	-0.711565	-0.238918	0.789431	0.308219	0.360744	0.281167	0.477159	0.316825	0.0485535	0.395471	0.0980383	cg01870865	84126	ATRIP	ATRIP-15	chr3	p21.31	1
	cg14564692	0.319573	-0.429804	-0.0703577	-0.201208	0.157817	0.311702	0.075037	0.274061	0.106643	0.167926	0.348429	0.462843	0.13891	cg14564692	201299	RDM1	RDM1-54	chr17	q12	1
	cg19921170	0.311632	-0.505725	0.669503	-0.0134545	-0.823319	0.36113	0.473899	0.308031	0.588894	0.161395	0.157728	0.96516	0.16209	cg19921170	10286	BCAS2	BCAS2-5	chr1	p13.2	1
	cg04713951	0.240151	-0.462451	0.167447	-0.148787	-0.190599	0.305082	0.0978079	0.273967	0.13706	0.129564	0.0868969	0.587071	0.164341	cg04713951	11144	DMC1	DMC1-60	chr22	q13.1	1
	cg14194875	0.352946	-0.410771	0.127707	-0.179403	-0.211204	0.303191	0.119542	0.273303	0.152532	0.175473	0.285384	0.511551	0.166159	cg14194875	4255	MGMT	MGMT-21	chr10	q26.3	1
	cg26408937	0.25218	-0.442754	0.213926	-0.162168	-0.214634	0.305786	0.125687	0.274544	0.16423	0.147638	0.0887458	0.554733	0.191243	cg26408937	1643	DDB2	DDB2-30	chr11	p11.2	1
	cg23407670	0.154976	-0.350212	-0.18245	-0.42257	0.170932	0.304685	0.0949188	0.31485	0.131597	0.250381	0.054584	0.179554	0.193976	cg23407670	27030	MLH3	MLH3-43	chr14	q24.3	1
	cg07550334	0.108135	-0.314256	-0.243835	-0.425284	0.199676	0.30626	0.119833	0.306181	0.1569	0.304841	0.0418719	0.164834	0.203148	cg07550334	27030	MLH3	MLH3-44	chr14	q24.3	1
	cg06481786	0.404551	-0.377308	-0.163413	-0.229151	0.2497	0.345271	0.154648	0.277757	0.204958	0.274488	0.29066	0.409368	0.22311	cg06481786	201299	RDM1	RDM1-55	chr17	q12	1
	cg23957188	0.28904	-0.182196	-0.00881127	0.0557768	-0.574304	0.338129	0.34979	0.304767	0.477092	0.59	0.979903	0.854787	0.228683	cg23957188	10286	BCAS2	BCAS2-6	chr1	p13.2	1
	cg13906968	0.340018	-0.249205	-0.0279056	0.0183261	0.28762	0.316596	0.175911	0.30031	0.247212	0.431201	0.873956	0.95134	0.244644	cg13906968	9961	MVP	MVP-45	chr16	p11.2	1
	cg14189304	0.204012	-0.333254	-0.0185055	-0.0704307	-0.354754	0.303978	0.234316	0.272423	0.309667	0.272943	0.937051	0.795995	0.251962	cg14189304	1643	DDB2	DDB2-32	chr11	p11.2	1
	cg08434171	0.0493313	-0.588189	-0.266469	-0.132608	0.168815	0.325457	0.104489	0.27714	0.153794	0.0707202	0.0107655	0.632304	0.272351	cg08434171	7314	UBB	UBB-52	chr17	p11.2	1
	cg16574065	0.443614	-0.384319	-0.147009	-0.165245	0.190638	0.306928	0.136857	0.273859	0.18467	0.210517	0.282741	0.546245	0.301924	cg16574065	201299	RDM1	RDM1-53	chr17	q12	1
	cg19234509	0.47137	-0.385563	0.60669	-0.10074	-1.08454	0.388025	0.925926	0.291666	1.05196	0.320391	0.512323	0.729798	0.302554	cg19234509	10286	BCAS2	BCAS2-4	chr1	p13.2	1
	cg23539381	0.196835	-0.165573	-0.686468	-0.303673	0.541211	0.338043	0.359305	0.286631	0.546199	0.624276	0.0560635	0.289393	0.32175	cg23539381	5438	POLR2I	POLR2I-57	chr19	q13.12	1
	cg03330747	0.306779	-0.357913	0.153649	-0.122738	-0.154663	0.311625	0.0996493	0.278552	0.156143	0.250746	0.123099	0.659481	0.321919	cg03330747	1017	CDK2	CDK2-33	chr12	q13.2	1
	cg01573732	0.420111	-0.378049	0.011108	-0.0168749	-0.182615	0.305607	0.12278	0.300037	0.188218	0.21607	0.927913	0.955148	0.33193	cg01573732	1643	DDB2	DDB2-31	chr11	p11.2	1
	cg17376957	0.0318872	-0.540364	-0.208863	-0.306355	0.11483	0.310338	0.083345	0.277759	0.120408	0.0816467	0.0122103	0.270047	0.340248	cg17376957	7314	UBB	UBB-51	chr17	p11.2	1
	cg00618725	0.234515	-0.220567	-0.0215853	-0.184241	-0.159362	0.31396	0.152113	0.275508	0.178223	0.482347	0.887157	0.503667	0.371229	cg00618725	4255	MGMT	MGMT-22	chr10	q26.3	1
	cg02941816	0.274823	-0.23966	-0.0493217	-0.259443	-0.151795	0.309422	0.121647	0.281042	0.17548	0.43861	0.685148	0.355931	0.387022	cg02941816	4255	MGMT	MGMT-26	chr10	q26.3	1
	cg00117651	0.502817	-0.373368	0.0659416	-0.115089	-0.103174	0.331952	0.0835319	0.281317	0.120122	0.260688	0.429868	0.682461	0.390391	cg00117651	27127	SMC1B	SMC1B-61	chr22	q13.31	1
	cg01867433	0.357927	-0.449436	0.131622	-0.159485	-0.100838	0.306043	0.0998812	0.275588	0.138773	0.141958	0.187575	0.562787	0.467447	cg01867433	11144	DMC1	DMC1-59	chr22	q13.1	1
	cg24183261	0.39473	-0.378155	0.367569	-0.184388	-0.276252	0.306162	0.273844	0.290606	0.450257	0.216776	0.179512	0.525758	0.539517	cg24183261	2138	EYA1	EYA1-19	chr8	q13.3	1
	cg01286555	0.0605191	-0.493014	-0.225986	-0.207726	-0.138356	0.313531	0.129666	0.278542	0.262939	0.115845	0.0813637	0.455811	0.598758	cg01286555	7314	UBB	UBB-48	chr17	p11.2	1
	cg10572274	0.58047	-0.372937	0.0297697	-0.141395	-0.12469	0.308737	0.182067	0.27654	0.240928	0.227069	0.870117	0.609142	0.604778	cg10572274	493861	EID3	EID3-35	chr12	q23.3	1
	cg05778415	0.600304	-0.35627	-0.0999841	-0.209822	0.133422	0.305463	0.215236	0.281471	0.26648	0.243483	0.642266	0.456001	0.616594	cg05778415	56655	POLE4	POLE4-14	chr2	p12	1
	cg01857475	0.400811	-0.375649	-0.121043	-0.136357	0.0664458	0.30328	0.108723	0.279952	0.142999	0.215486	0.265575	0.626207	0.642176	cg01857475	493861	EID3	EID3-34	chr12	q23.3	1
	cg25294646	0.23494	-0.532483	0.259432	-0.158342	-0.0991421	0.314306	0.145532	0.308827	0.22028	0.0902354	0.0746443	0.608148	0.652658	cg25294646	79991	OBFC1	OBFC1-28	chr10	q24.33	1
	cg03571548	0.168834	-0.172611	-0.535995	-0.19833	0.185414	0.322428	0.294028	0.273616	0.427777	0.592409	0.0683131	0.468544	0.664698	cg03571548	7515	XRCC1	XRCC1-58	chr19	q13.31	1
	cg03817911	0.497997	-0.317038	-0.0319507	-0.113887	-0.07715	0.30997	0.161328	0.281204	0.198383	0.306401	0.843007	0.68548	0.697354	cg03817911	493861	EID3	EID3-36	chr12	q23.3	1
	cg24668364	0.125299	-0.41878	-0.182439	-0.320701	0.0598516	0.307945	0.100824	0.298303	0.16718	0.173856	0.0703758	0.282337	0.720338	cg24668364	7314	UBB	UBB-49	chr17	p11.2	1
	cg05090851	0.11109	-0.393223	-0.33952	-0.312881	0.100638	0.303138	0.201397	0.281272	0.286557	0.194571	0.0918292	0.265974	0.72544	cg05090851	7314	UBB	UBB-47	chr17	p11.2	1
	cg02583736	0.29241	-0.0420473	-0.40113	-0.146042	-0.168773	0.36549	0.368305	0.284778	0.502791	0.90841	0.276099	0.608072	0.737118	cg02583736	10286	BCAS2	BCAS2-7	chr1	p13.2	1
	cg25785679	0.362394	-0.221296	-0.51378	-0.127909	-0.311952	0.323835	0.690025	0.283532	0.953098	0.494378	0.456525	0.651899	0.743438	cg25785679	10856	RUVBL2	RUVBL2-56	chr19	q13.33	1
	cg20919922	0.482971	-0.234666	-0.0756325	-0.227218	0.0330619	0.355446	0.0809435	0.281451	0.114665	0.509125	0.350104	0.419489	0.77309	cg20919922	56655	POLE4	POLE4-11	chr2	p12	1
	cg12571423	0.611928	-0.413713	0.0206487	-0.185941	0.080358	0.319486	0.256155	0.274428	0.335679	0.195343	0.935752	0.498051	0.810804	cg12571423	8900	CCNA1	CCNA1-38	chr13	q13.3	1
	cg14349843	0.137168	-0.496564	-0.270927	-0.181956	-0.0664485	0.314464	0.194672	0.279773	0.307755	0.114318	0.164011	0.515453	0.829055	cg14349843	7314	UBB	UBB-46	chr17	p11.2	1
	cg25745651	0.111453	-0.419946	-0.165788	-0.274352	0.0303824	0.312113	0.0946513	0.280568	0.151162	0.178466	0.0798493	0.328151	0.840705	cg25745651	7314	UBB	UBB-50	chr17	p11.2	1
	cg12290764	0.616659	-0.279714	-0.0292177	-0.173096	-0.0319077	0.367298	0.139636	0.288041	0.189336	0.446332	0.834259	0.54788	0.866171	cg12290764	56655	POLE4	POLE4-8	chr2	p12	1
	cg01677148	0.537704	-0.37409	0.092325	-0.148391	-0.0259787	0.303203	0.134655	0.276566	0.205067	0.21728	0.492938	0.591579	0.899191	cg01677148	1643	DDB2	DDB2-29	chr11	p11.2	1
	cg02058002	0.632774	-0.332689	-0.0353585	-0.200042	0.021772	0.357829	0.121153	0.290653	0.174401	0.352504	0.7704	0.491296	0.900651	cg02058002	56655	POLE4	POLE4-9	chr2	p12	1
	cg20923245	0.48734	-0.29651	-0.120857	-0.141552	0.0243774	0.311244	0.182862	0.295054	0.222059	0.340762	0.508664	0.631405	0.912585	cg20923245	493861	EID3	EID3-37	chr12	q23.3	1
	cg13910983	0.349297	-0.14946	-0.529738	-0.100048	-0.0672369	0.344179	0.663745	0.312569	0.76065	0.664106	0.424809	0.748905	0.929564	cg13910983	6118	RPA2	RPA2-2	chr1	p35.3	1
	cg22884516	0.646175	-0.374498	0.0129876	-0.175912	-0.0137224	0.352553	0.117998	0.271668	0.159465	0.288124	0.912357	0.517292	0.931424	cg22884516	27127	SMC1B	SMC1B-62	chr22	q13.31	1
	cg12696259	0.519938	-0.499102	0.0696897	-0.149162	-0.00961782	0.339367	0.105668	0.288897	0.129676	0.141377	0.509566	0.605633	0.940877	cg12696259	56655	POLE4	POLE4-12	chr2	p12	1
	cg13690354	0.620833	-0.330589	-0.047842	-0.198418	0.01248	0.317185	0.148452	0.294396	0.210394	0.297292	0.747247	0.500321	0.9527	cg13690354	56655	POLE4	POLE4-13	chr2	p12	1
	cg12792894	0.453885	-0.341322	-0.146643	-0.189773	-0.0166789	0.304431	0.246302	0.273176	0.298483	0.262212	0.551591	0.487249	0.955438	cg12792894	10286	BCAS2	BCAS2-3	chr1	p13.2	1
	cg02307033	0.504829	-0.232727	-0.0790491	-0.189695	0.000242867	0.353151	0.0987948	0.278735	0.160596	0.509894	0.423633	0.496153	0.998793	cg02307033	56655	POLE4	POLE4-10	chr2	p12	1

## Sheet: Description
Description of the variables
Variables	Description
ProbeID	probe identifiant
LRpvalue	log-likelihood ratio test
coef.CODEL	coefficient for the variable codeletion status
coef.CPG	coefficient for the variable CpG
coef.Trt	coefficient for the variable treatment
coef.TrTxCPG	coefficient for interaction between treatment and CpG
sd.CODEL	standard error for the variable codeletion status
sd.CPG	standard error for the variable CpG
sd.Trt	standard error for the variable treatment
sd.TrTxCPG	standard error for interaction between treatment and CpG
pvalue.CODEL	p-value for the variable codeletion status
pvalue.CPG	p-value for the variable CpG
pvalue.Trt	p-value for the variable treatment
pvalue.TrTxCPG	p-value for interaction between treatment and CpG
ProbeID	probe identifiant
EntrezID	Entrez identifiant
Symbol	Symbol gene names
CodeHeat	code used in the heatmap representation (Figure 1)
chrom	chromosome
name	cytoband
padj	adjusted p-value for interaction (bonferroni correction)
